# Supplementary material for: Functionally distinct POMC-expressing neuron subpopulations in hypothalamus revealed by intersectional targeting
Source: Nat Neurosci. 2021 May 17;24(7):913–29. doi: 10.1038/s41593-021-00854-0 (PMC8249241; doi:10.1038/s41593-021-00854-0)
Supplement: Source Data Extended Data Fig. 1 — Statistical details. [file 41593_2021_854_MOESM2_ESM.xlsx]

## Sheet: Source data ED 1
Statistical source data of extended figure 1
Subpanel		n	mean	SEM	Groups	p-value	F-value/t-statistics	test
C					Overall ANOVA	0.0003	F (4, 11) = 13.35	One-way ANOVA
	wt	5	1.011	0.08505	wt vs. f1	0.0004		One-way ANOVA, Dunnett's
	f1	5	1.777	0.05851	wt vs. f2	0.0003		One-way ANOVA, Dunnett's
	f2	4	1.847	0.1801	wt vs. f3	0.0016		One-way ANOVA, Dunnett's
	f3	2	1.79	0.0755	wt vs. f4	0.0031		One-way ANOVA, Dunnett's
	f4	3	1.638	0.06936
D	5 wks	3	556	91.8822	Dre efficiency over time	0.0002	F (5, 16) = 9.592	One-way ANOVA
	10 wks	3	961.333	147.735
	15 wks	6	1200.67	54.7526
	20 wks	4	1474.75	94.9731
	25 wks	3	1718.67	293.96
	31 wks	3	1716	170.035
E Control NCD	15 wks	19	30.0947	0.311709
E Control HFD	15 wks	14	41.3571	1.27472
E POMCDre NCD	15 wks	15	29.5733	0.43397
E POMCDre HFD	15 wks	4	42.85	1.23592
F Control NCD	15 wks	12	24.325	0.3217
F Control HFD	15 wks	8	33.3	1.07935
F POMCDre NCD	15 wks	19	24.0789	0.40368
F POMCDre HFD	15 wks	7	33.9143	1.0423
G Control	0	20	77.6	2.98452		0.7748	Interaction	2-way ANOVA
	15	20	290.1	24.0138			F (4, 136) = 0.4465
	30	20	209.2	20.6212
	60	20	153.6	19.5949
	120	20	97.7	7.41659
G POMCDre	0	16	89.5625	7.49276
	15	16	299.312	22.2178
	30	16	220	20.7093
	60	16	140.938	14.5346
	120	16	97.375	7.72219
H Control	0	12	76	2.78796		0.8948	Interaction	2-way ANOVA
	15	12	276.083	28.9706			F (4, 116) = 0.2731
	30	12	192.583	20.0157
	60	12	115.417	10.6191
	120	12	78.75	3.94877
H POMCDre	0	19	81.7368	2.88862
	15	19	299.789	17.9348
	30	19	209	16.8151
	60	19	129.895	8.22238
	120	19	85.2632	3.52007
I Control	Total	17	31.7706	0.3671	Control vs POMC Dre	0.690068	t=0.7773, df=29	unpaired two-tailed student's t, Holm-Sidak
	Lean	17	19.2594	0.343016		0.652369	t=1.062, df=29	unpaired two-tailed student's t, Holm-Sidak
	Fat	17	6.75765	0.437936		0.690068	t=0.4128, df=29	unpaired two-tailed student's t, Holm-Sidak
	Rest	17	5.75353	0.108858		0.067828	t=2.522, df=29	unpaired two-tailed student's t, Holm-Sidak
I POMC Dre	Total	14	31.2357	0.61471
	Lean	14	18.79	0.25104
	Fat	14	7.04571	0.556005
	Rest	14	5.4	0.0795247
J Control	Total	12	25.675	0.524278	Control vs POMC Dre	0.998367	t=0.002064, df=29	unpaired two-tailed student's t, Holm-Sidak
	Lean	12	15.7117	0.249587		0.311361	t=1.616, df=29	unpaired two-tailed student's t, Holm-Sidak
	Fat	12	4.41833	0.410225		0.972328	t=0.2119, df=29	unpaired two-tailed student's t, Holm-Sidak
	Rest	12	5.545	0.110217		0.176442	t=2.071, df=29	unpaired two-tailed student's t, Holm-Sidak
J POMC Dre	Total	19	25.6737	0.383874
	Lean	19	15.2984	0.129385
	Fat	19	4.52737	0.31645
	Rest	19	5.84789	0.0930213
K Control	Night 1	15	3.13333	0.120904	Control vs POMC Dre	0.073588	t=2.361, df=29	unpaired two-tailed student's t, Holm-Sidak
	Day 1	15	1.18467	0.0960202		0.904281	t=0.1213, df=29	unpaired two-tailed student's t, Holm-Sidak
	Night 2	15	3.442	0.152335		0.795109	t=0.6089, df=29	unpaired two-tailed student's t, Holm-Sidak
K POMC Dre	Night 1	16	3.49187	0.0937115
	Day 1	16	1.2025	0.110221
	Night 2	16	3.5525	0.1025
L Control	Night 1	11	3.03091	0.11989	Control vs POMC Dre	0.67217	t=0.5894, df=28	unpaired two-tailed student's t, Holm-Sidak
	Day 1	11	1.27818	0.102654		0.67217	t=0.8053, df=28	unpaired two-tailed student's t, Holm-Sidak
	Night 2	11	3.22455	0.0925533		0.323683	t=1.594, df=28	unpaired two-tailed student's t, Holm-Sidak
L POMC Dre	Night 1	19	2.92368	0.119385
	Day 1	19	1.17421	0.0782196
	Night 2	19	2.89316	0.148004
M	Control	17				0.055	Interaction	2-way ANOVA
	POMCDre	14					F (106, 3074) = 1.234
N	Control	12				0.6979	Interaction	2-way ANOVA
	POMCDre	19					F (106, 3074) = 0.9236
