# Supplementary material for: Functionally distinct POMC-expressing neuron subpopulations in hypothalamus revealed by intersectional targeting
Source: Nat Neurosci. 2021 May 17;24(7):913–29. doi: 10.1038/s41593-021-00854-0 (PMC8249241; doi:10.1038/s41593-021-00854-0)
Supplement: Source Data Extended Data Fig. 3 — Statistical details. [file 41593_2021_854_MOESM3_ESM.xlsx]

## Sheet: Source data ED 3
Statistical source data of extended figure 3
Subpanel		n	mean	SEM	Subpanel		n	mean	SEM	Groups	p-value	t-value	test
3C (POMC Lepr)	BNST	5	1.23438e+06	153607	3C (POMC Glp1r )	BNST	5	1759041	196193	Glp1r+ vs. Lepr+	0.24659	2.106, df=8	Unpaired student's t, Holm-Sidak
	PAG	5	987411	353602		PAG	5	856647	380564	Glp1r+ vs. Lepr+	0.962984	0.2517, df=8	Unpaired student's t, Holm-Sidak
	DMH	5	2263431	733076		DMH	5	2.27687e+06	663756	Glp1r+ vs. Lepr+	0.989491	0.01359, df=8	Unpaired student's t, Holm-Sidak
	PVH	4	668890	101502		PVH	5	456705	114746	Glp1r+ vs. Lepr+	0.494561	1.385, df=8	Unpaired student's t, Holm-Sidak
3D (tdTomato Lepr)	BNST	5	369250	21089	3D (tdTomatoGlp1r )	BNST	5	194214	37540.8	Glp1r+ vs. Lepr+	0.050964	2.772, df=8	Unpaired student's t, Holm-Sidak
	DMH	5	325429	57926.8		DMH	5	192529	31458	Glp1r+ vs. Lepr+	0.050964	2.992, df=8	Unpaired student's t, Holm-Sidak
	PAG	5	181000	34684.3		PAG	5	50933.3	9081.36	Glp1r+ vs. Lepr+	0.060056	2.189, df=8	Unpaired student's t, Holm-Sidak
	PVH	5	285750	58525.9		PVH	5	192529	31458	Glp1r+ vs. Lepr+	0.029446	3.721, df=7	Unpaired student's t, Holm-Sidak
