# Supplementary material for: Functionally distinct POMC-expressing neuron subpopulations in hypothalamus revealed by intersectional targeting
Source: Nat Neurosci. 2021 May 17;24(7):913–29. doi: 10.1038/s41593-021-00854-0 (PMC8249241; doi:10.1038/s41593-021-00854-0)
Supplement: Source Data Extended Data Fig. 5 — Statistical details. [file 41593_2021_854_MOESM4_ESM.xlsx]

## Sheet: Source data ED 5
Statistical source data of extended figure 5
Subpanel		n	mean	SEM	Groups	p-value	F-value/t-statistics	test
D	Cre-/Dre-/CNO+	4	3.1	1.02062		0.8111	Interaction	2-way ANOVA
	Cre-/Dre+/CNO+	4	2.075	0.7565			F (1, 14) = 0.05934
	Cre+/Dre+/CNO+	4	3.45	0.754431
E	Cre+/Dre+/CNO-	6	2.88333	0.963818	Saline vs CNO	<0.0001	t=10.08, df=10	Unpaired two-tailed student's t
	Cre+/Dre+/CNO+	6	21.8833	1.62017
F	Lepr+	3	91.844	1.02618	Lepr+ vs Glp1r+	0.0002	t=13.81, df=4	Unpaired two-tailed student's t
	Glp1r+	3	22.0272	4.9497
G	Lepr+	3	10.873	1.37693	Lepr+ vs Glp1r+	<0.0001	t=33.55, df=4	Unpaired two-tailed student's t
	Glp1r+	3	93.5161	2.04265
H (Lepr+)	Saline	3	74.7926	6.01283	Saline vs CNO	0.339109	t=1.056, df=5	Unpaired student's t, Holm-Sidak
	CNO	4	80.3865	1.39602
H (Glp1r+)	Saline	3	79.0788	2.25583	Saline vs CNO	0.091654	t=2.839, df=4	Unpaired student's t, Holm-Sidak
	CNO	4	68.0247	3.17406
I (Lepr+)	Saline	3	44.4921	6.37375	Saline vs CNO	0.834193	t=0.5803, df=4	Unpaired student's t, Holm-Sidak
	CNO	3	49.8662	6.71751
I (Glp1r+)	Saline	3	30.2452	1.59806	Saline vs CNO	0.834193	t=0.3636, df=4	Unpaired student's t, Holm-Sidak
	CNO	3	31.6843	3.62098
J (Lepr+)	Saline	3	2.75746	0.48598	Saline vs CNO	<0.000001	t=102.8, df=5	Unpaired student's t, Holm-Sidak
	CNO	4	96.5688	0.690177
J (Glp1r+)	Saline	3	7.59417	0.411885	Saline vs CNO	2e-06	t=41.25, df=4	Unpaired student's t, Holm-Sidak
	CNO	3	93.1874	2.03384
