# Supplementary material for: Functionally distinct POMC-expressing neuron subpopulations in hypothalamus revealed by intersectional targeting
Source: Nat Neurosci. 2021 May 17;24(7):913–29. doi: 10.1038/s41593-021-00854-0 (PMC8249241; doi:10.1038/s41593-021-00854-0)
Supplement: Source Data Extended Data Fig. 6 — Statistical details. [file 41593_2021_854_MOESM5_ESM.xlsx]

## Sheet: Source data ED Fig 6
Statistical source data of extended figure 6
Subpanel		n	mean	SEM	Groups	p-value	F-value/t-statistics	test
A Saline	Cre-/Dre-	8				0.9587	Factor: Genotype	2-way ANOVA
	Cre-/Dre+	9					F (3, 22) = 0.1008
	LeprCre+/Dre-	4
	Glp1rCre+/Dre-	5
B	Control Saline	26				0.2346	Factor: Treatment/Genotype	2-way ANOVA
	Control CNO	25					F (3, 62) = 1.458
C (right) Control	Night (Saline)	29	11.6749	0.321764	Night	0.7726	Treatment x Genotype	2-way ANOVA
	Night (CNO)	29	11.5244	0.292218			F (1, 40) = 0.08462
	Day (Saline)	29	9.97585	0.268116	Day	0.6635	Treatment x Genotype	2-way ANOVA
	Day (CNO)	29	10.0114	0.306788			F (1, 40) = 0.1922
C (right) POMC Dre LeprCre	Night (Saline)	13	11.6392	0.532739
	Night (CNO)	13	11.5599	0.466943
	Day (Saline)	13	10.1009	0.398739
	Day (CNO)	13	10.2604	0.392935
D (right) Control	Night (Saline)	38	10.8103	0.341651	Night	0.0564	Treatment x Genotype	2-way ANOVA
	Night (CNO)	38	10.6703	0.28835			F (1, 48) = 3.821
	Day (Saline)	38	9.35163	0.303436	Day	0.9117	Treatment x Genotype	2-way ANOVA
	Day (CNO)	38	9.28932	0.27354			F (1, 48) = 0.01243
D (right) POMC Dre Glp1rCre	Night (Saline)	12	11.2931	0.454548
	Night (CNO)	12	10.5734	0.449587
	Day (Saline)	12	9.64987	0.657944
	Day (CNO)	12	9.54599	0.459376
E (right) Control	Night (Saline)	29	1.00801	0.0117371	Night ANOVA	0.0241	Treatment x Genotype	2-way ANOVA
	Night (CNO)	29	0.990729	0.0101191	Saline:Control vs. CNO:POMCDre LeprCre	0.0163	F (1, 40) = 5.499	2-way ANOVA, Tukey
	Day (Saline)	29	0.956175	0.0100527	CNO:Control vs. CNO:POMCDre LeprCre	0.1457		2-way ANOVA, Tukey
	Day (CNO)	29	0.920232	0.00964289
E (right) POMC Dre LeprCre	Night (Saline)	13	0.996474	0.0181711	Day ANOVA	0.0348	Treatment x Genotype	2-way ANOVA
	Night (CNO)	13	0.949066	0.0120189	Saline:Control vs. CNO:POMCDre LeprCre	0.0014	F (1, 40) = 4.776	2-way ANOVA, Tukey
	Day (Saline)	13	0.958339	0.0160344	Saline:POMCDre LeprCre vs. CNO:POMCDre LeprCre	0.0065		2-way ANOVA, Tukey
	Day (CNO)	13	0.886047	0.0166435
F (right) Control	Night (Saline)	38	1.01034	0.00823611	Night ANOVA	0.0013	Treatment x Genotype	2-way ANOVA
	Night (CNO)	38	0.988732	0.00564594	Saline:Control vs. CNO:POMCDre Glp1rCre	0.001	F (1, 48) = 11.62	2-way ANOVA, Tukey
	Day (Saline)	38	0.927751	0.00786342	CNO:Control vs. CNO:POMCDre Glp1rCre	0.0049		2-way ANOVA, Tukey
	Day (CNO)	38	0.905022	0.00476695
F (right) POMC Dre Glp1rCre	Night (Saline)	12	1.01471	0.00617583	Day ANOVA	<0.0001	Treatment	2-way ANOVA
	Night (CNO)	12	0.955373	0.0143456	Saline:Control vs. CNO:POMCDre Glp1rCre	0.0345	F (1, 48) = 26.31	2-way ANOVA, Tukey
	Day (Saline)	12	0.93737	0.0119849	Saline:POMCDre Glp1rCre vs. CNO:POMCDre Glp1rCre	0.0284		2-way ANOVA, Tukey
	Day (CNO)	12	0.891522	0.0100001
G (right) Control	Night (Saline)	31	661.887	24.411	Night	0.9066	Treatment x Genotype	2-way ANOVA
	Night (CNO)	31	610.746	25.4214			F (1, 43) = 0.01391
	Day (Saline)	31	236.869	12.6328
	Day (CNO)	31	224.711	10.6721
G (right) POMC Dre LeprCre	Night (Saline)	14	736.486	43.7183	Day	0.2526	Treatment x Genotype	2-way ANOVA
	Night (CNO)	14	691.526	71.9408			F (1, 43) = 1.345
	Day (Saline)	14	271.426	13.4422
	Day (CNO)	14	235.763	24.9144
H (right) Control	Night (Saline)	41	661.135	32.6731	Night	0.2593	F (1, 51) = 1.301	2-way ANOVA
	Night (CNO)	41	625.199	29.8191
	Day (Saline)	41	250.132	13.7082
	Day (CNO)	41	233.633	9.82119
H (right) POMC Dre Glp1rCre	Night (Saline)	12	681.924	46.8058	Day	0.2206	F (1, 51) = 1.538	2-way ANOVA
	Night (CNO)	12	587.495	43.4606
	Day (Saline)	12	247.517	14.0754
	Day (CNO)	12	208.27	11.1221
I (left)	Saline	9				>0.9999	Treatment x Genotype	2-way ANOVA
	CNO	9					F (264, 4224) = 0.5550
I (right)	Saline (Night)	9	2.88889	0.258185		0.5015	Factor: Genotype	2-way ANOVA
	CNO (Night)	9	2.89889	0.248207			F (1, 16) = 0.4729
	Saline (Day)	9	0.758889	0.126891
	CNO (Day)	9	1.06	0.154848
J (left)	Saline	10				>0.9999	Treatment x Genotype	2-way ANOVA
	CNO	10					F (264, 4752) = 0.3560
J (right)	Saline (Night)	10	2.953	0.213511		0.6312	Factor: Genotype	2-way ANOVA
	CNO (Night)	10	2.861	0.324997			F (1, 18) = 0.2384
	Saline (Day)	10	0.835	0.124036
	CNO (Day)	10	0.734	0.111865
