# Supplementary material for: Functionally distinct POMC-expressing neuron subpopulations in hypothalamus revealed by intersectional targeting
Source: Nat Neurosci. 2021 May 17;24(7):913–29. doi: 10.1038/s41593-021-00854-0 (PMC8249241; doi:10.1038/s41593-021-00854-0)
Supplement: Source Data Extended Data Fig. 7 — Statistical details. [file 41593_2021_854_MOESM6_ESM.xlsx]

## Sheet: Source data ED Fig 7
Statistical source data of extended figure 7
Subpanel		n	mean	SEM	2-way ANOVA	Groups	p-value	test
B (Lepr+)	Vgat	4	9.02747	0.512061	Interaction: F (1, 14) = 11.12, P=0.0049	POMC Lepr+ vs POMC Glp1r+	0.3603	2-way ANOVA, Holm-Sidak
	Vglut2	4	47.5498	3.61595
B (Glp1r+)	Vgat	5	15.0105	2.91768		POMC Lepr+ vs POMC Glp1r+	0.0091	2-way ANOVA, Holm-Sidak
	Vglut2	5	32.5455	3.78082
