# Supplementary material for: Functionally distinct POMC-expressing neuron subpopulations in hypothalamus revealed by intersectional targeting
Source: Nat Neurosci. 2021 May 17;24(7):913–29. doi: 10.1038/s41593-021-00854-0 (PMC8249241; doi:10.1038/s41593-021-00854-0)
Supplement: Source Data Extended Data Fig. 8 — Statistical details. [file 41593_2021_854_MOESM7_ESM.xlsx]

## Sheet: Source data ED 8
Statistical source data of extended figure 8
Subpanel		n	mean	SEM	Groups	p-value	t-value	test
C (Male)	Control CNO	7	143.047	9.67802	Control CNO vs Cre+/Dre+ CNO	0.549732	0.6111, df=16	unpaired student's t, Holm-Sidak
	Cre+/Dre+ CNO	11	125.669	21.6205
C (Female)	Control CNO	8	237.607	49.3419	Control CNO vs Cre+/Dre+ CNO	0.543741	1.021, df=14	unpaired student's t, Holm-Sidak
	Cre+/Dre+ CNO	8	176.799	33.3445
D (Male)	Control CNO	8	130.968	13.3078	Control CNO vs Cre+/Dre+ CNO	0.833831	0.5489, df=13	unpaired student's t, Holm-Sidak
	Cre+/Dre+ CNO	7	119.224	17.1128
D (Female)	Control CNO	10	183.369	26.8862	Control CNO vs Cre+/Dre+ CNO	0.833831	0.2551, df=19	unpaired student's t, Holm-Sidak
	Cre+/Dre+ CNO	11	173.007	30.015
