# Supplementary material for: Functionally distinct POMC-expressing neuron subpopulations in hypothalamus revealed by intersectional targeting
Source: Nat Neurosci. 2021 May 17;24(7):913–29. doi: 10.1038/s41593-021-00854-0 (PMC8249241; doi:10.1038/s41593-021-00854-0)
Supplement: Source Data Extended Data Fig. 10 — Statistical details. [file 41593_2021_854_MOESM8_ESM.xlsx]

## Sheet: Source data ED Fig10
Statistical source data of extended figure 10
Subpanel	Lepr+				Glp1r+				test	p-value
	n	mean	SD	SEM	n	mean	SD	SEM
A	38	1.473	2.344	0.3802	39	1.902	2.863	0.4585	Mann-Whitney	0.3625
B	36	30.13	12.78	2.129	25	32.51	25.17	5.035	Mann-Whitney	0.6997
C	33	8.562	5.261	0.9159	27	6.733	4.19	0.8064	Mann-Whitney	0.1057
D	33	-132.5	30.43	5.298	30	-120	31.94	5.832	Mann-Whitney	0.0563
Subpanel		Lepr+				Glp1r+
		*n	mean	SEM	**n	mean	SEM	test	p-value
E	Atp1a1	4	4012.25	450.446	3	2700	160.07	p-values calculated by DESeq2 1.26.0	p ≤ 0.05
	Atp1a2	4	491.25	89.7194	3	307.667	46.6202
	Atp1a3	4	1052.75	116.734	3	1600.67	100.936
	Atp1a4	4	1341.5	168.308	3	974.667	60.9927
F	Scn3b	4	765.25	93.5747	3	1254	42.7707
	Scn4b	4	735	179.434	3	467.667	94.6948
	Scn9a	4	3364.75	261.546	3	2062	75.0267
G	Kcnab1	4	492.5	79.0596	3	1524	167.598
	Kcne1l	4	1505	310.636	3	949.667	189.744
H	Hcn1	4	1553.5	66.6452	3	1144	113.006
I	Cacnb4	4	606.25	106.344	3	917	102.32
J	Kcnq5	4	464	82.8483	3	1065	139.371
	Kcnmb4	4	1241.25	59.8183	3	1083.33	222.742
		*n= number of samples, each sample contains 6 pooled hypothalami
		**n= number of samples, each sample contains 12 pooled hypothalami
